# Supplementary material for: A coevolution experiment between Flavobacterium johnsoniae and Burkholderia thailandensis reveals parallel mutations that reduce antibiotic susceptibility
Source: Microbiology (Reading). 2023 Feb 1;169(2):001267. doi: 10.1099/mic.0.001267 (PMC10197871; doi:10.1099/mic.0.001267)
Supplement: Supplementary material 2 [file mic-169-1267-s002.xlsx]

## Sheet: FJ_SummaryOutput
Summary of results from breseq
Organism	Evolved line and replicate	gene_name	gene_position	gene_product	mutation_category	new_seq	position	position_end	position_start	size	SNP_type	Type
F. johnsoniae	Coevolved replicate 1	FJOH_RS04780	329	hypothetical protein	snp_nonsynonymous	C	1032329	1032329	1032329		nonsynonymous	SNP
F. johnsoniae	Coevolved replicate 1	FJOH_RS06580	coding (261-293/1335 nt)	TolC family protein	small_indel		1442876	1442908	1442876	33		DEL
F. johnsoniae	Coevolved replicate 1	FJOH_RS09520	coding (825/999 nt)	histidine kinase	small_indel	T	2115383	2115383	2115383			INS
F. johnsoniae	Coevolved replicate 1	FJOH_RS14155	2476	CusA/CzcA family heavy metal efflux RND transporter	snp_nonsynonymous	A	3254087	3254087	3254087		nonsynonymous	SNP
F. johnsoniae	Coevolved replicate 1	FJOH_RS20510	coding (201/594 nt)	TetR/AcrR family transcriptional regulator	small_indel	T	4734734	4734734	4734734			INS
F. johnsoniae	Coevolved replicate 1	FJOH_RS21875	1489	glycoside hydrolase	snp_nonsynonymous	C	5103192	5103192	5103192		nonsynonymous	SNP
F. johnsoniae	Coevolved replicate 2	FJOH_RS06580	coding (261-293/1335 nt)	TolC family protein	small_indel		1442876	1442908	1442876	33		DEL
F. johnsoniae	Coevolved replicate 2	FJOH_RS07830	148	NAD(P)/FAD-dependent oxidoreductase	snp_nonsynonymous	A	1735676	1735676	1735676		nonsynonymous	SNP
F. johnsoniae	Coevolved replicate 2	FJOH_RS09515	46	LytTR family DNA-binding domain-containing protein	snp_nonsynonymous	T	2115191	2115191	2115191		nonsynonymous	SNP
F. johnsoniae	Coevolved replicate 2	FJOH_RS14175	269	response regulator transcription factor	snp_nonsynonymous	A	3260769	3260769	3260769		nonsynonymous	SNP
F. johnsoniae	Coevolved replicate 2	FJOH_RS15020	coding (747-758/3714 nt)	SusC/RagA family TonB-linked outer membrane protein	small_indel		3437168	3437179	3437168	12		DEL
F. johnsoniae	Coevolved replicate 3	FJOH_RS00255	479	acetyl-CoA carboxylase carboxyltransferase subunit alpha	snp_nonsynonymous	T	48770	48770	48770		nonsynonymous	SNP
F. johnsoniae	Coevolved replicate 3	FJOH_RS06580	247	TolC family protein	snp_nonsynonymous	A	1442862	1442862	1442862		nonsynonymous	SNP
F. johnsoniae	Coevolved replicate 3	FJOH_RS09520	496	histidine kinase	snp_nonsynonymous	T	2115712	2115712	2115712		nonsynonymous	SNP
F. johnsoniae	Coevolved replicate 3	FJOH_RS11170	273	Gfo/Idh/MocA family oxidoreductase	snp_synonymous	C	2593409	2593409	2593409		synonymous	SNP
F. johnsoniae	Coevolved replicate 3	FJOH_RS12240	791	AIR synthase-related protein	snp_nonsynonymous	T	2825359	2825359	2825359		nonsynonymous	SNP
F. johnsoniae	Coevolved replicate 3	FJOH_RS14155	278	CusA/CzcA family heavy metal efflux RND transporter	snp_nonsynonymous	G	3256285	3256285	3256285		nonsynonymous	SNP
F. johnsoniae	Coevolved replicate 4	FJOH_RS09520	coding (621/999 nt)	histidine kinase	small_indel		2115587	2115587	2115587	1		DEL
F. johnsoniae	Coevolved replicate 4	FJOH_RS14155	2476	CusA/CzcA family heavy metal efflux RND transporter	snp_nonsynonymous	A	3254087	3254087	3254087		nonsynonymous	SNP
F. johnsoniae	Coevolved replicate 4	FJOH_RS24860	328	TonB-dependent receptor	snp_nonsynonymous	C	5823750	5823750	5823750		nonsynonymous	SNP
F. johnsoniae	Coevolved replicate 4	FJOH_RS24865	coding (793/1734 nt)	RagB/SusD family nutrient uptake outer membrane protein	small_indel	G	5827528	5827528	5827528			INS
F. johnsoniae	Coevolved replicate 4	FJOH_RS25290	50	phosphoribosylanthranilate isomerase	snp_nonsynonymous	C	5916920	5916920	5916920		nonsynonymous	SNP
F. johnsoniae	Coevolved replicate 5	gcvP	coding (504/2850 nt)	aminomethyl-transferring glycine dehydrogenase	small_indel		461783	461783	461783	1		DEL
F. johnsoniae	Coevolved replicate 5	FJOH_RS06580	coding (261-293/1335 nt)	TolC family protein	small_indel		1442876	1442908	1442876	33		DEL
F. johnsoniae	Coevolved replicate 5	FJOH_RS07435	coding (353/2184 nt)	carboxy terminal-processing peptidase	small_indel	A	1639597	1639597	1639597			INS
F. johnsoniae	Coevolved replicate 5	FJOH_RS09515	44	LytTR family DNA-binding domain-containing protein	snp_nonsynonymous	A	2115193	2115193	2115193		nonsynonymous	SNP
F. johnsoniae	Coevolved replicate 5	FJOH_RS14155	695	CusA/CzcA family heavy metal efflux RND transporter	snp_nonsynonymous	A	3255868	3255868	3255868		nonsynonymous	SNP
F. johnsoniae	Monoculture replicate 1	[FJOH_RS00780]		[FJOH_RS00780]	large_deletion		149160	149449	149160	290		DEL
F. johnsoniae	Monoculture replicate 1	FJOH_RS07435	coding (786/2184 nt)	carboxy terminal-processing peptidase	small_indel		1640030	1640030	1640030	1		DEL
F. johnsoniae	Monoculture replicate 1	FJOH_RS07490	coding (584-597/747 nt)	response regulator transcription factor	small_indel		1654068	1654081	1654068	14		DEL
F. johnsoniae	Monoculture replicate 1	FJOH_RS12480	coding (719/774 nt)	carboxypeptidase-like regulatory domain-containing protein	small_indel	A	2874473	2874473	2874473			INS
F. johnsoniae	Monoculture replicate 1	FJOH_RS14155	1369	CusA/CzcA family heavy metal efflux RND transporter	snp_nonsynonymous	A	3255194	3255194	3255194		nonsynonymous	SNP
F. johnsoniae	Monoculture replicate 1	FJOH_RS26065	838	sigma-54 dependent transcriptional regulator	snp_nonsynonymous	T	6085864	6085864	6085864		nonsynonymous	SNP
F. johnsoniae	Monoculture replicate 2	FJOH_RS01300/ffh	intergenic (-39/+50)	bifunctional 5,10-methylene-tetrahydrofolate dehydrogenase/5,10-methylene-tetrahydrofolate cyclohydrolase/signal recognition particle protein	large_deletion		257856	257906	257856	51		DEL
F. johnsoniae	Monoculture replicate 2	rpsL	147	30S ribosomal protein S12	snp_nonsynonymous	A	411121	411121	411121		nonsynonymous	SNP
F. johnsoniae	Monoculture replicate 2	FJOH_RS07435	coding (817/2184 nt)	carboxy terminal-processing peptidase	small_indel	A	1640061	1640061	1640061			INS
F. johnsoniae	Monoculture replicate 2	FJOH_RS13650	coding (1064/1260 nt)	site-specific integrase	small_indel		3132257	3132257	3132257	1		DEL
F. johnsoniae	Monoculture replicate 2	FJOH_RS14155	2297	CusA/CzcA family heavy metal efflux RND transporter	snp_nonsynonymous	T	3254266	3254266	3254266		nonsynonymous	SNP
F. johnsoniae	Monoculture replicate 2	FJOH_RS26355	3992	T9SS type A sorting domain-containing protein	snp_nonsense	A	4834921	4834921	4834921		nonsense	SNP
F. johnsoniae	Monoculture replicate 2	FJOH_RS24860	coding (2054-2056/3288 nt)	TonB-dependent receptor	small_indel		5825476	5825478	5825476	3		DEL
F. johnsoniae	Monoculture replicate 3	FJOH_RS07435	coding (995/2184 nt)	carboxy terminal-processing peptidase	small_indel		1640239	1640239	1640239	1		DEL
F. johnsoniae	Monoculture replicate 3	FJOH_RS07495	coding (103/1731 nt)	ATP-binding protein	small_indel		1656294	1656294	1656294	1		DEL
F. johnsoniae	Monoculture replicate 3	rpoC	2071	DNA-directed RNA polymerase subunit beta'	snp_nonsynonymous	A	2249614	2249614	2249614		nonsynonymous	SNP
F. johnsoniae	Monoculture replicate 3	FJOH_RS14155	2476	CusA/CzcA family heavy metal efflux RND transporter	snp_nonsynonymous	A	3254087	3254087	3254087		nonsynonymous	SNP
F. johnsoniae	Monoculture replicate 3	FJOH_RS15020	coding (973-1245/3714 nt)	SusC/RagA family TonB-linked outer membrane protein	large_deletion		3436681	3436953	3436681	273		DEL
F. johnsoniae	Monoculture replicate 3	FJOH_RS24860	coding (603-605/3288 nt)	TonB-dependent receptor	small_indel		5824025	5824027	5824025	3		DEL
F. johnsoniae	Monoculture replicate 4	FJOH_RS05090	124	DUF4837 family protein	snp_nonsynonymous	C	1091086	1091086	1091086		nonsynonymous	SNP
F. johnsoniae	Monoculture replicate 4	FJOH_RS07435	coding (735-779/2184 nt)	carboxy terminal-processing peptidase	small_indel		1639979	1640023	1639979	45		DEL
F. johnsoniae	Monoculture replicate 4	FJOH_RS07495	coding (1606/1731 nt)	ATP-binding protein	small_indel	T	1654791	1654791	1654791			INS
F. johnsoniae	Monoculture replicate 4	FJOH_RS14155	2476	CusA/CzcA family heavy metal efflux RND transporter	snp_nonsynonymous	A	3254087	3254087	3254087		nonsynonymous	SNP
F. johnsoniae	Monoculture replicate 4	FJOH_RS20925	coding (137/540 nt)	tail fiber protein	small_indel	GG	4828379	4828379	4828379			INS
F. johnsoniae	Monoculture replicate 4	FJOH_RS24860	1673	TonB-dependent receptor	snp_nonsynonymous	C	5825095	5825095	5825095		nonsynonymous	SNP
F. johnsoniae	Monoculture replicate 5	FJOH_RS02110	coding (3112-3204/3252 nt)	SusC/RagA family TonB-linked outer membrane protein	large_deletion		416734	416826	416734	93		DEL
F. johnsoniae	Monoculture replicate 5	FJOH_RS14170	158	HAMP domain-containing histidine kinase	snp_nonsense	T	3260203	3260203	3260203		nonsense	SNP
F. johnsoniae	Monoculture replicate 5	FJOH_RS15030/FJOH_RS15035	intergenic (-108/+243)	sigma-70 family RNA polymerase sigma factor/hypothetical protein	small_indel		3440151	3440164	3440151	14		DEL
F. johnsoniae	tolc 33 bp deltion recombinant strain	FJOH_RS06580	coding (261-293/1335 nt)	TolC family protein	small_indel		1442876	1442908	1442876	33		DEL
F. johnsoniae	tolc 33 bp deltion recombinant strain	FJOH_RS19625/FJOH_RS19635	intergenic (-402/-451)	hypothetical protein/Crp/Fnr family transcriptional regulator	small_indel	CTAA	4493481	4493481	4493481			INS

## Sheet: FJ_Full_breseqOutput
Summary of results from breseq
Organism	Evolved line and replicate	aa_new_seq	aa_position	aa_ref_seq	codon_new_seq	codon_number	codon_position	codon_ref_seq	gene_name	gene_position	gene_product	gene_strand	genes_inactivated	genes_overlapping	genes_promoter	insert_position	locus_tag	locus_tags_inactivated	locus_tags_overlapping	locus_tags_promoter	mutation_category	new_seq	position	position_end	position_start	repeat_length	repeat_new_copies	repeat_ref_copies	repeat_seq	seq_id	size	SNP_type	Type
F. johnsoniae	Coevolved replicate 1	A	110	G	GCA	110	2	GGA	FJOH_RS04780	329	hypothetical protein	>		FJOH_RS04780			FJOH_RS04780		FJOH_RS04780		snp_nonsynonymous	C	1032329	1032329	1032329					NC_009441		nonsynonymous	SNP
F. johnsoniae	Coevolved replicate 1								FJOH_RS06580	coding (261-293/1335 nt)	TolC family protein	>	FJOH_RS06580				FJOH_RS06580	FJOH_RS06580			small_indel		1442876	1442908	1442876					NC_009441	33		DEL
F. johnsoniae	Coevolved replicate 1								FJOH_RS09520	coding (825/999 nt)	histidine kinase	<		FJOH_RS09520		1	FJOH_RS09520		FJOH_RS09520		small_indel	T	2115383	2115383	2115383	1	7	6	T	NC_009441			INS
F. johnsoniae	Coevolved replicate 1	C	826	R	TGT	826	1	CGT	FJOH_RS14155	2476	CusA/CzcA family heavy metal efflux RND transporter	<		FJOH_RS14155			FJOH_RS14155		FJOH_RS14155		snp_nonsynonymous	A	3254087	3254087	3254087					NC_009441		nonsynonymous	SNP
F. johnsoniae	Coevolved replicate 1								FJOH_RS20510	coding (201/594 nt)	TetR/AcrR family transcriptional regulator	>	FJOH_RS20510			1	FJOH_RS20510	FJOH_RS20510			small_indel	T	4734734	4734734	4734734	1	8	7	T	NC_009441			INS
F. johnsoniae	Coevolved replicate 1	H	497	Y	CAT	497	1	TAT	FJOH_RS21875	1489	glycoside hydrolase	>		FJOH_RS21875			FJOH_RS21875		FJOH_RS21875		snp_nonsynonymous	C	5103192	5103192	5103192					NC_009441		nonsynonymous	SNP
F. johnsoniae	Coevolved replicate 2								FJOH_RS06580	coding (261-293/1335 nt)	TolC family protein	>	FJOH_RS06580				FJOH_RS06580	FJOH_RS06580			small_indel		1442876	1442908	1442876					NC_009441	33		DEL
F. johnsoniae	Coevolved replicate 2	T	50	P	ACA	50	1	CCA	FJOH_RS07830	148	NAD(P)/FAD-dependent oxidoreductase	>		FJOH_RS07830			FJOH_RS07830		FJOH_RS07830		snp_nonsynonymous	A	1735676	1735676	1735676					NC_009441		nonsynonymous	SNP
F. johnsoniae	Coevolved replicate 2	T	16	A	ACG	16	1	GCG	FJOH_RS09515	46	LytTR family DNA-binding domain-containing protein	<		FJOH_RS09515			FJOH_RS09515		FJOH_RS09515		snp_nonsynonymous	T	2115191	2115191	2115191					NC_009441		nonsynonymous	SNP
F. johnsoniae	Coevolved replicate 2	F	90	S	TTC	90	2	TCC	FJOH_RS14175	269	response regulator transcription factor	<		FJOH_RS14175			FJOH_RS14175		FJOH_RS14175		snp_nonsynonymous	A	3260769	3260769	3260769					NC_009441		nonsynonymous	SNP
F. johnsoniae	Coevolved replicate 2								FJOH_RS15020	coding (747-758/3714 nt)	SusC/RagA family TonB-linked outer membrane protein	<	FJOH_RS15020				FJOH_RS15020	FJOH_RS15020			small_indel		3437168	3437179	3437168					NC_009441	12		DEL
F. johnsoniae	Coevolved replicate 3	Q	160	P	CAG	160	2	CCG	FJOH_RS00255	479	acetyl-CoA carboxylase carboxyltransferase subunit alpha	<		FJOH_RS00255			FJOH_RS00255		FJOH_RS00255		snp_nonsynonymous	T	48770	48770	48770					NC_009441		nonsynonymous	SNP
F. johnsoniae	Coevolved replicate 3	R	83	G	AGA	83	1	GGA	FJOH_RS06580	247	TolC family protein	>		FJOH_RS06580			FJOH_RS06580		FJOH_RS06580		snp_nonsynonymous	A	1442862	1442862	1442862					NC_009441		nonsynonymous	SNP
F. johnsoniae	Coevolved replicate 3	R	166	G	AGA	166	1	GGA	FJOH_RS09520	496	histidine kinase	<		FJOH_RS09520			FJOH_RS09520		FJOH_RS09520		snp_nonsynonymous	T	2115712	2115712	2115712					NC_009441		nonsynonymous	SNP
F. johnsoniae	Coevolved replicate 3	G	91	G	GGC	91	3	GGG	FJOH_RS11170	273	Gfo/Idh/MocA family oxidoreductase	>		FJOH_RS11170			FJOH_RS11170		FJOH_RS11170		snp_synonymous	C	2593409	2593409	2593409					NC_009441		synonymous	SNP
F. johnsoniae	Coevolved replicate 3	L	264	S	TTA	264	2	TCA	FJOH_RS12240	791	AIR synthase-related protein	>		FJOH_RS12240			FJOH_RS12240		FJOH_RS12240		snp_nonsynonymous	T	2825359	2825359	2825359					NC_009441		nonsynonymous	SNP
F. johnsoniae	Coevolved replicate 3	S	93	L	TCA	93	2	TTA	FJOH_RS14155	278	CusA/CzcA family heavy metal efflux RND transporter	<		FJOH_RS14155			FJOH_RS14155		FJOH_RS14155		snp_nonsynonymous	G	3256285	3256285	3256285					NC_009441		nonsynonymous	SNP
F. johnsoniae	Coevolved replicate 4								FJOH_RS09520	coding (621/999 nt)	histidine kinase	<	FJOH_RS09520				FJOH_RS09520	FJOH_RS09520			small_indel		2115587	2115587	2115587	1	6	7	T	NC_009441	1		DEL
F. johnsoniae	Coevolved replicate 4	C	826	R	TGT	826	1	CGT	FJOH_RS14155	2476	CusA/CzcA family heavy metal efflux RND transporter	<		FJOH_RS14155			FJOH_RS14155		FJOH_RS14155		snp_nonsynonymous	A	3254087	3254087	3254087					NC_009441		nonsynonymous	SNP
F. johnsoniae	Coevolved replicate 4	P	110	S	CCT	110	1	TCT	FJOH_RS24860	328	TonB-dependent receptor	>		FJOH_RS24860			FJOH_RS24860		FJOH_RS24860		snp_nonsynonymous	C	5823750	5823750	5823750					NC_009441		nonsynonymous	SNP
F. johnsoniae	Coevolved replicate 4								FJOH_RS24865	coding (793/1734 nt)	RagB/SusD family nutrient uptake outer membrane protein	>	FJOH_RS24865			1	FJOH_RS24865	FJOH_RS24865			small_indel	G	5827528	5827528	5827528					NC_009441			INS
F. johnsoniae	Coevolved replicate 4	A	17	V	GCA	17	2	GTA	FJOH_RS25290	50	phosphoribosylanthranilate isomerase	>		FJOH_RS25290			FJOH_RS25290		FJOH_RS25290		snp_nonsynonymous	C	5916920	5916920	5916920					NC_009441		nonsynonymous	SNP
F. johnsoniae	Coevolved replicate 5								gcvP	coding (504/2850 nt)	aminomethyl-transferring glycine dehydrogenase	>	gcvP				FJOH_RS02320	FJOH_RS02320			small_indel		461783	461783	461783					NC_009441	1		DEL
F. johnsoniae	Coevolved replicate 5								FJOH_RS06580	coding (261-293/1335 nt)	TolC family protein	>	FJOH_RS06580				FJOH_RS06580	FJOH_RS06580			small_indel		1442876	1442908	1442876					NC_009441	33		DEL
F. johnsoniae	Coevolved replicate 5								FJOH_RS07435	coding (353/2184 nt)	carboxy terminal-processing peptidase	>	FJOH_RS07435			1	FJOH_RS07435	FJOH_RS07435			small_indel	A	1639597	1639597	1639597					NC_009441			INS
F. johnsoniae	Coevolved replicate 5	L	15	P	CTG	15	2	CCG	FJOH_RS09515	44	LytTR family DNA-binding domain-containing protein	<		FJOH_RS09515			FJOH_RS09515		FJOH_RS09515		snp_nonsynonymous	A	2115193	2115193	2115193					NC_009441		nonsynonymous	SNP
F. johnsoniae	Coevolved replicate 5	V	232	G	GTT	232	2	GGT	FJOH_RS14155	695	CusA/CzcA family heavy metal efflux RND transporter	<		FJOH_RS14155			FJOH_RS14155		FJOH_RS14155		snp_nonsynonymous	A	3255868	3255868	3255868					NC_009441		nonsynonymous	SNP
F. johnsoniae	Monoculture replicate 1								[FJOH_RS00780]		[FJOH_RS00780]		FJOH_RS00780				[FJOH_RS00780]	FJOH_RS00780			large_deletion		149160	149449	149160					NC_009441	290		DEL
F. johnsoniae	Monoculture replicate 1								FJOH_RS07435	coding (786/2184 nt)	carboxy terminal-processing peptidase	>	FJOH_RS07435				FJOH_RS07435	FJOH_RS07435			small_indel		1640030	1640030	1640030					NC_009441	1		DEL
F. johnsoniae	Monoculture replicate 1								FJOH_RS07490	coding (584-597/747 nt)	response regulator transcription factor	<	FJOH_RS07490				FJOH_RS07490	FJOH_RS07490			small_indel		1654068	1654081	1654068					NC_009441	14		DEL
F. johnsoniae	Monoculture replicate 1								FJOH_RS12480	coding (719/774 nt)	carboxypeptidase-like regulatory domain-containing protein	<		FJOH_RS12480		1	FJOH_RS12480		FJOH_RS12480		small_indel	A	2874473	2874473	2874473					NC_009441			INS
F. johnsoniae	Monoculture replicate 1	S	457	A	TCT	457	1	GCT	FJOH_RS14155	1369	CusA/CzcA family heavy metal efflux RND transporter	<		FJOH_RS14155			FJOH_RS14155		FJOH_RS14155		snp_nonsynonymous	A	3255194	3255194	3255194					NC_009441		nonsynonymous	SNP
F. johnsoniae	Monoculture replicate 1	T	280	A	ACA	280	1	GCA	FJOH_RS26065	838	sigma-54 dependent transcriptional regulator	<		FJOH_RS26065			FJOH_RS26065		FJOH_RS26065		snp_nonsynonymous	T	6085864	6085864	6085864					NC_009441		nonsynonymous	SNP
F. johnsoniae	Monoculture replicate 2								FJOH_RS01300/ffh	intergenic (-39/+50)	bifunctional 5,10-methylene-tetrahydrofolate dehydrogenase/5,10-methylene-tetrahydrofolate cyclohydrolase/signal recognition particle protein	</<			FJOH_RS01300		FJOH_RS01300/FJOH_RS01305			FJOH_RS01300	large_deletion		257856	257906	257856					NC_009441	51		DEL
F. johnsoniae	Monoculture replicate 2	I	49	M	ATT	49	3	ATG	rpsL	147	30S ribosomal protein S12	<		rpsL			FJOH_RS02100		FJOH_RS02100		snp_nonsynonymous	A	411121	411121	411121					NC_009441		nonsynonymous	SNP
F. johnsoniae	Monoculture replicate 2								FJOH_RS07435	coding (817/2184 nt)	carboxy terminal-processing peptidase	>	FJOH_RS07435			1	FJOH_RS07435	FJOH_RS07435			small_indel	A	1640061	1640061	1640061					NC_009441			INS
F. johnsoniae	Monoculture replicate 2								FJOH_RS13650	coding (1064/1260 nt)	site-specific integrase	>		FJOH_RS13650			FJOH_RS13650		FJOH_RS13650		small_indel		3132257	3132257	3132257	1	8	9	A	NC_009441	1		DEL
F. johnsoniae	Monoculture replicate 2	Q	766	R	CAA	766	2	CGA	FJOH_RS14155	2297	CusA/CzcA family heavy metal efflux RND transporter	<		FJOH_RS14155			FJOH_RS14155		FJOH_RS14155		snp_nonsynonymous	T	3254266	3254266	3254266					NC_009441		nonsynonymous	SNP
F. johnsoniae	Monoculture replicate 2	*	1331	S	TAA	1331	2	TCA	FJOH_RS26355	3992	T9SS type A sorting domain-containing protein	>	FJOH_RS26355				FJOH_RS26355	FJOH_RS26355			snp_nonsense	A	4834921	4834921	4834921					NC_009441		nonsense	SNP
F. johnsoniae	Monoculture replicate 2								FJOH_RS24860	coding (2054-2056/3288 nt)	TonB-dependent receptor	>	FJOH_RS24860				FJOH_RS24860	FJOH_RS24860			small_indel		5825476	5825478	5825476					NC_009441	3		DEL
F. johnsoniae	Monoculture replicate 3								FJOH_RS07435	coding (995/2184 nt)	carboxy terminal-processing peptidase	>	FJOH_RS07435				FJOH_RS07435	FJOH_RS07435			small_indel		1640239	1640239	1640239					NC_009441	1		DEL
F. johnsoniae	Monoculture replicate 3								FJOH_RS07495	coding (103/1731 nt)	ATP-binding protein	<	FJOH_RS07495				FJOH_RS07495	FJOH_RS07495			small_indel		1656294	1656294	1656294	1	8	9	T	NC_009441	1		DEL
F. johnsoniae	Monoculture replicate 3	S	691	G	AGT	691	1	GGT	rpoC	2071	DNA-directed RNA polymerase subunit beta'	>		rpoC			FJOH_RS10115		FJOH_RS10115		snp_nonsynonymous	A	2249614	2249614	2249614					NC_009441		nonsynonymous	SNP
F. johnsoniae	Monoculture replicate 3	C	826	R	TGT	826	1	CGT	FJOH_RS14155	2476	CusA/CzcA family heavy metal efflux RND transporter	<		FJOH_RS14155			FJOH_RS14155		FJOH_RS14155		snp_nonsynonymous	A	3254087	3254087	3254087					NC_009441		nonsynonymous	SNP
F. johnsoniae	Monoculture replicate 3								FJOH_RS15020	coding (973-1245/3714 nt)	SusC/RagA family TonB-linked outer membrane protein	<	FJOH_RS15020				FJOH_RS15020	FJOH_RS15020			large_deletion		3436681	3436953	3436681					NC_009441	273		DEL
F. johnsoniae	Monoculture replicate 3								FJOH_RS24860	coding (603-605/3288 nt)	TonB-dependent receptor	>	FJOH_RS24860				FJOH_RS24860	FJOH_RS24860			small_indel		5824025	5824027	5824025					NC_009441	3		DEL
F. johnsoniae	Monoculture replicate 4	E	42	Q	GAA	42	1	CAA	FJOH_RS05090	124	DUF4837 family protein	<		FJOH_RS05090			FJOH_RS05090		FJOH_RS05090		snp_nonsynonymous	C	1091086	1091086	1091086					NC_009441		nonsynonymous	SNP
F. johnsoniae	Monoculture replicate 4								FJOH_RS07435	coding (735-779/2184 nt)	carboxy terminal-processing peptidase	>	FJOH_RS07435				FJOH_RS07435	FJOH_RS07435			small_indel		1639979	1640023	1639979					NC_009441	45		DEL
F. johnsoniae	Monoculture replicate 4								FJOH_RS07495	coding (1606/1731 nt)	ATP-binding protein	<		FJOH_RS07495		1	FJOH_RS07495		FJOH_RS07495		small_indel	T	1654791	1654791	1654791					NC_009441			INS
F. johnsoniae	Monoculture replicate 4	C	826	R	TGT	826	1	CGT	FJOH_RS14155	2476	CusA/CzcA family heavy metal efflux RND transporter	<		FJOH_RS14155			FJOH_RS14155		FJOH_RS14155		snp_nonsynonymous	A	3254087	3254087	3254087					NC_009441		nonsynonymous	SNP
F. johnsoniae	Monoculture replicate 4								FJOH_RS20925	coding (137/540 nt)	tail fiber protein	>	FJOH_RS20925			1	FJOH_RS20925	FJOH_RS20925			small_indel	GG	4828379	4828379	4828379					NC_009441			INS
F. johnsoniae	Monoculture replicate 4	P	558	H	CCC	558	2	CAC	FJOH_RS24860	1673	TonB-dependent receptor	>		FJOH_RS24860			FJOH_RS24860		FJOH_RS24860		snp_nonsynonymous	C	5825095	5825095	5825095					NC_009441		nonsynonymous	SNP
F. johnsoniae	Monoculture replicate 5								FJOH_RS02110	coding (3112-3204/3252 nt)	SusC/RagA family TonB-linked outer membrane protein	>		FJOH_RS02110			FJOH_RS02110		FJOH_RS02110		large_deletion		416734	416826	416734					NC_009441	93		DEL
F. johnsoniae	Monoculture replicate 5	*	53	L	TAG	53	2	TTG	FJOH_RS14170	158	HAMP domain-containing histidine kinase	<	FJOH_RS14170				FJOH_RS14170	FJOH_RS14170			snp_nonsense	T	3260203	3260203	3260203					NC_009441		nonsense	SNP
F. johnsoniae	Monoculture replicate 5								FJOH_RS15030/FJOH_RS15035	intergenic (-108/+243)	sigma-70 family RNA polymerase sigma factor/hypothetical protein	</<			FJOH_RS15030		FJOH_RS15030/FJOH_RS15035			FJOH_RS15030	small_indel		3440151	3440164	3440151					NC_009441	14		DEL
F. johnsoniae	tolc 33 bp deltion recombinant strain								FJOH_RS06580	coding (261-293/1335 nt)	TolC family protein	>	FJOH_RS06580				FJOH_RS06580	FJOH_RS06580			small_indel		1442876	1442908	1442876					NC_009441	33		DEL
F. johnsoniae	tolc 33 bp deltion recombinant strain								FJOH_RS19625/FJOH_RS19635	intergenic (-402/-451)	hypothetical protein/Crp/Fnr family transcriptional regulator	</>				1	FJOH_RS19625/FJOH_RS19635				small_indel	CTAA	4493481	4493481	4493481	4	17	16	CTAA	NC_009441			INS

## Sheet: BT_SummaryOutput
Summary of results from breseq
Organism	Evolved line and replicate	gene_name	gene_position	gene_product	mutation_category	new_seq	position	position_end	position_start	size	snp_type	type
B. thailandensis	Coevolved replicate 1	BTH_RS35420	pseudogene (127-133/135 nt)	6-phosphofructokinase	small_indel		3545222	3545228	3545222	7		DEL
B. thailandensis	Coevolved replicate 2	tssH	coding (2789-2797/2877 nt)	type VI secretion system ATPase TssH	small_indel		1012569	1012577	1012569	9		DEL
B. thailandensis	Coevolved replicate 2	BTH_RS04590	coding (595/912 nt)	TetR/AcrR family transcriptional regulator	small_indel	TGCAGGCGGCGCTCG	1039294	1039294	1039294			INS
B. thailandensis	Coevolved replicate 2	BTH_RS06525/BTH_RS06530	intergenic (+87/+147)	helix-turn-helix transcriptional regulator/hypothetical protein	small_indel		1519708	1519714	1519708	7		DEL
B. thailandensis	Coevolved replicate 2	tssF/BTH_RS15400	intergenic (-714/-269)	type VI secretion system baseplate subunit TssF/penicillin acylase family protein	small_indel	ACAGGCG	725350	725350	725350			INS
B. thailandensis	Coevolved replicate 3	BTH_RS04590	coding (595/912 nt)	TetR/AcrR family transcriptional regulator	small_indel	TGCAGGCGGCGCTCG	1039294	1039294	1039294			INS
B. thailandensis	Coevolved replicate 3	fliH	coding (77-122/681 nt)	flagellar assembly protein FliH	small_indel		232548	232593	232548	46		DEL
B. thailandensis	Coevolved replicate 3	BTH_RS13245/BTH_RS13250	intergenic (+337/-191)	EscU/YscU/HrcU family type III secretion system export apparatus switch protein/PepSY-associated TM helix domain-containing protein	small_indel		239205	239212	239205	8		DEL
B. thailandensis	Coevolved replicate 4	BTH_RS06340	coding (326/1593 nt)	MBL fold metallo-hydrolase	small_indel	TCGGCGC	1476934	1476934	1476934			INS
B. thailandensis	Coevolved replicate 5	vgrG	2475	type VI secretion system tip protein VgrG	snp_synonymous	G	153747	153747	153747	NC_007650	synonymous	SNP
B. thailandensis	Coevolved replicate 5	BTH_RS06600/BTH_RS06605	intergenic (-453/-72)	amidohydrolase family protein/efflux RND transporter periplasmic adaptor subunit	snp_intergenic	A	1539855	1539855	1539855	NC_007650	intergenic	SNP
B. thailandensis	Monoculture replicate 1	BTH_RS06600/BTH_RS06605	intergenic (-453/-72)	amidohydrolase family protein/efflux RND transporter periplasmic adaptor subunit	snp_intergenic	A	1539855	1539855	1539855		intergenic	SNP
B. thailandensis	Monoculture replicate 1	BTH_RS10750/BTH_RS10755	intergenic (-143/-13)	GNAT family N-acetyltransferase/GntR family transcriptional regulator	snp_intergenic	A	2581752	2581752	2581752		intergenic	SNP
B. thailandensis	Monoculture replicate 1	BTH_RS35120	coding (221-229/477 nt)	hypothetical protein	small_indel		2713058	2713066	2713058	9		DEL
B. thailandensis	Monoculture replicate 1	arsC/BTH_RS12180	intergenic (-222/-297)	arsenate reductase (glutaredoxin)/AAA family ATPase	small_indel	GTTGGC	2908216	2908216	2908216			INS
B. thailandensis	Monoculture replicate 1	BTH_RS17640/nuoE	intergenic (+143/-19)	NADH-quinone oxidoreductase subunit D/NADH-quinone oxidoreductase subunit NuoE	snp_intergenic	T	1206554	1206554	1206554		intergenic	SNP
B. thailandensis	Monoculture replicate 2	BTH_RS10275/BTH_RS30445	intergenic (-41/-276)	helix-turn-helix domain-containing protein/H-NS histone family protein	small_indel		2458559	2458559	2458559	1		DEL
B. thailandensis	Monoculture replicate 2	BTH_RS11790	coding (33-58/276 nt)	hypothetical protein	small_indel		2815276	2815301	2815276	26		DEL
B. thailandensis	Monoculture replicate 2	tssM	coding (1364-1369/3906 nt)	type VI secretion system membrane subunit TssM	small_indel		3397661	3397666	3397661	6		DEL
B. thailandensis	Monoculture replicate 3	BTH_RS04585/BTH_RS04590	intergenic (-79/-33)	Tm-1-like ATP-binding domain-containing protein/TetR/AcrR family transcriptional regulator	snp_intergenic	G	1038667	1038667	1038667		intergenic	SNP
B. thailandensis	Monoculture replicate 3	BTH_RS04590	coding (595/912 nt)	TetR/AcrR family transcriptional regulator	small_indel	TGCAGGCGGCGCTCG	1039294	1039294	1039294			INS
B. thailandensis	Monoculture replicate 3	BTH_RS12945/gatC	intergenic (-176/-188)	rod shape-determining protein/Asp-tRNA(Asn)/Glu-tRNA(Gln) amidotransferase subunit GatC	small_indel		177802	177804	177802	3		DEL
B. thailandensis	Monoculture replicate 3	BTH_RS33635	coding (105/207 nt)	hypothetical protein	small_indel	ATCGGC	728113	728113	728113			INS
B. thailandensis	Monoculture replicate 3	waaF/BTH_RS15555	intergenic (-84/+44)	lipopolysaccharide heptosyltransferase II/zinc-finger domain-containing protein	snp_intergenic	G	757464	757464	757464		intergenic	SNP
B. thailandensis	Monoculture replicate 3	waaF/BTH_RS15555	intergenic (-88/+40)	lipopolysaccharide heptosyltransferase II/zinc-finger domain-containing protein	snp_intergenic	G	757468	757468	757468		intergenic	SNP
B. thailandensis	Monoculture replicate 4	BTH_RS10750/BTH_RS10755	intergenic (-143/-13)	GNAT family N-acetyltransferase/GntR family transcriptional regulator	snp_intergenic	A	2581752	2581752	2581752		intergenic	SNP
B. thailandensis	Monoculture replicate 4	mnmE/BTH_RS28660	intergenic (-281/-58)	tRNA uridine-5-carboxymethylaminomethyl(34) synthesis GTPase MnmE/transcriptional regulator	snp_intergenic	A	3686634	3686634	3686634		intergenic	SNP
B. thailandensis	Monoculture replicate 5	BTH_RS06600/BTH_RS06605	intergenic (-453/-72)	amidohydrolase family protein/efflux RND transporter periplasmic adaptor subunit	snp_intergenic	A	1539855	1539855	1539855		intergenic	SNP
B. thailandensis	Monoculture replicate 5	fliH	coding (77-122/681 nt)	flagellar assembly protein FliH	small_indel		232548	232593	232548	46		DEL
B. thailandensis	Monoculture replicate 5	BTH_RS18425/BTH_RS18430	intergenic (-213/-254)	MFS transporter/LysR substrate-binding domain-containing protein	large_deletion		1371337	1371387	1371337	51		DEL

## Sheet: BT_Full_breseqOutput
Summary of results from breseq
Organism	Evolved line and replicate	aa_new_seq	aa_position	aa_ref_seq	clone	codon_new_seq	codon_number	codon_position	codon_position_is_indeterminate	codon_ref_seq	gene_name	gene_position	gene_product	gene_strand	genes_inactivated	genes_overlapping	genes_promoter	insert_position	locus_tag	locus_tags_inactivated	locus_tags_overlapping	locus_tags_promoter	mutation_category	mutator_status	new_seq	population	position	position_end	position_start	ref_seq	repeat_length	repeat_new_copies	repeat_ref_copies	repeat_seq	seq_id	size	snp_type	time	title	transl_table	treatment	type
B. thailandensis	Coevolved replicate 1										BTH_RS35420	pseudogene (127-133/135 nt)	6-phosphofructokinase	>		BTH_RS35420			BTH_RS35420		BTH_RS35420		small_indel				3545222	3545228	3545222	GCGGCAA	7	13	14	GCGGCAA	NC_007651	7		-1	output			DEL
B. thailandensis	Coevolved replicate 2										tssH	coding (2789-2797/2877 nt)	type VI secretion system ATPase TssH	<		tssH			BTH_RS04485		BTH_RS04485		small_indel				1012569	1012577	1012569	CGTTGGGCG	9	8	9	CGTTGGGCG	NC_007650	9		-1	output			DEL
B. thailandensis	Coevolved replicate 2										BTH_RS04590	coding (595/912 nt)	TetR/AcrR family transcriptional regulator	>	BTH_RS04590			1	BTH_RS04590	BTH_RS04590			small_indel		TGCAGGCGGCGCTCG		1039294	1039294	1039294	G					NC_007650			-1	output			INS
B. thailandensis	Coevolved replicate 2										BTH_RS06525/BTH_RS06530	intergenic (+87/+147)	helix-turn-helix transcriptional regulator/hypothetical protein	>/<			BTH_RS06530		BTH_RS06525/BTH_RS06530			BTH_RS06530	small_indel				1519708	1519714	1519708	CCATCCG	7	8	9	CCATCCG	NC_007650	7		-1	output			DEL
B. thailandensis	Coevolved replicate 2										tssF/BTH_RS15400	intergenic (-714/-269)	type VI secretion system baseplate subunit TssF/penicillin acylase family protein	</>				1	BTH_RS15395/BTH_RS15400				small_indel		ACAGGCG		725350	725350	725350	G	7	8	7	ACAGGCG	NC_007651			-1	output			INS
B. thailandensis	Coevolved replicate 3										BTH_RS04590	coding (595/912 nt)	TetR/AcrR family transcriptional regulator	>	BTH_RS04590			1	BTH_RS04590	BTH_RS04590			small_indel		TGCAGGCGGCGCTCG		1039294	1039294	1039294	G					NC_007650			-1	output			INS
B. thailandensis	Coevolved replicate 3										fliH	coding (77-122/681 nt)	flagellar assembly protein FliH	<	fliH				BTH_RS13210	BTH_RS13210			small_indel				232548	232593	232548	46-bp					NC_007651	46		-1	output			DEL
B. thailandensis	Coevolved replicate 3										BTH_RS13245/BTH_RS13250	intergenic (+337/-191)	EscU/YscU/HrcU family type III secretion system export apparatus switch protein/PepSY-associated TM helix domain-containing protein	>/>			BTH_RS13250		BTH_RS13245/BTH_RS13250			BTH_RS13250	small_indel				239205	239212	239205	ACCGGATC	8	5	6	ACCGGATC	NC_007651	8		-1	output			DEL
B. thailandensis	Coevolved replicate 4										BTH_RS06340	coding (326/1593 nt)	MBL fold metallo-hydrolase	>	BTH_RS06340			1	BTH_RS06340	BTH_RS06340			small_indel		TCGGCGC		1476934	1476934	1476934	C	7	2	1	TCGGCGC	NC_007650			-1	output			INS
B. thailandensis	Coevolved replicate 5	P	825	P		CCG	825	3		CCA	vgrG	2475	type VI secretion system tip protein VgrG	>		vgrG			BTH_RS00660		BTH_RS00660		snp_synonymous		G		153747	153747	153747	A						NC_007650	synonymous	-1	output	11		SNP
B. thailandensis	Coevolved replicate 5										BTH_RS06600/BTH_RS06605	intergenic (-453/-72)	amidohydrolase family protein/efflux RND transporter periplasmic adaptor subunit	</>					BTH_RS06600/BTH_RS06605				snp_intergenic		A		1539855	1539855	1539855	T						NC_007650	intergenic	-1	output			SNP
B. thailandensis	Monoculture replicate 1										BTH_RS06600/BTH_RS06605	intergenic (-453/-72)	amidohydrolase family protein/efflux RND transporter periplasmic adaptor subunit	</>					BTH_RS06600/BTH_RS06605				snp_intergenic		A		1539855	1539855	1539855	T					NC_007650		intergenic	-1	output			SNP
B. thailandensis	Monoculture replicate 1										BTH_RS10750/BTH_RS10755	intergenic (-143/-13)	GNAT family N-acetyltransferase/GntR family transcriptional regulator	</>			BTH_RS10750		BTH_RS10750/BTH_RS10755			BTH_RS10750	snp_intergenic		A		2581752	2581752	2581752	G					NC_007650		intergenic	-1	output			SNP
B. thailandensis	Monoculture replicate 1										BTH_RS35120	coding (221-229/477 nt)	hypothetical protein	>	BTH_RS35120				BTH_RS35120	BTH_RS35120			small_indel				2713058	2713066	2713058	GTAATGCGG	9	6	7	GTAATGCGG	NC_007650	9		-1	output			DEL
B. thailandensis	Monoculture replicate 1										arsC/BTH_RS12180	intergenic (-222/-297)	arsenate reductase (glutaredoxin)/AAA family ATPase	</>				1	BTH_RS12175/BTH_RS12180				small_indel		GTTGGC		2908216	2908216	2908216	C	6	4	3	GTTGGC	NC_007650			-1	output			INS
B. thailandensis	Monoculture replicate 1										BTH_RS17640/nuoE	intergenic (+143/-19)	NADH-quinone oxidoreductase subunit D/NADH-quinone oxidoreductase subunit NuoE	>/>			nuoE		BTH_RS17640/BTH_RS17645			BTH_RS17645	snp_intergenic		T		1206554	1206554	1206554	G					NC_007651		intergenic	-1	output			SNP
B. thailandensis	Monoculture replicate 2										BTH_RS10275/BTH_RS30445	intergenic (-41/-276)	helix-turn-helix domain-containing protein/H-NS histone family protein	</>			BTH_RS10275		BTH_RS10275/BTH_RS30445			BTH_RS10275	small_indel				2458559	2458559	2458559	A					NC_007650	1		-1	output			DEL
B. thailandensis	Monoculture replicate 2										BTH_RS11790	coding (33-58/276 nt)	hypothetical protein	<	BTH_RS11790				BTH_RS11790	BTH_RS11790			small_indel				2815276	2815301	2815276	26-bp					NC_007650	26		-1	output			DEL
B. thailandensis	Monoculture replicate 2										tssM	coding (1364-1369/3906 nt)	type VI secretion system membrane subunit TssM	>	tssM				BTH_RS27260	BTH_RS27260			small_indel				3397661	3397666	3397661	CGCTCG	6	2	3	CGCTCG	NC_007651	6		-1	output			DEL
B. thailandensis	Monoculture replicate 3										BTH_RS04585/BTH_RS04590	intergenic (-79/-33)	Tm-1-like ATP-binding domain-containing protein/TetR/AcrR family transcriptional regulator	</>			BTH_RS04585		BTH_RS04585/BTH_RS04590			BTH_RS04585	snp_intergenic		G		1038667	1038667	1038667	A					NC_007650		intergenic	-1	output			SNP
B. thailandensis	Monoculture replicate 3										BTH_RS04590	coding (595/912 nt)	TetR/AcrR family transcriptional regulator	>	BTH_RS04590			1	BTH_RS04590	BTH_RS04590			small_indel		TGCAGGCGGCGCTCG		1039294	1039294	1039294	G					NC_007650			-1	output			INS
B. thailandensis	Monoculture replicate 3										BTH_RS12945/gatC	intergenic (-176/-188)	rod shape-determining protein/Asp-tRNA(Asn)/Glu-tRNA(Gln) amidotransferase subunit GatC	</>					BTH_RS12945/BTH_RS12950				small_indel				177802	177804	177802	GCG	3	3	4	GCG	NC_007651	3		-1	output			DEL
B. thailandensis	Monoculture replicate 3										BTH_RS33635	coding (105/207 nt)	hypothetical protein	>	BTH_RS33635			1	BTH_RS33635	BTH_RS33635			small_indel		ATCGGC		728113	728113	728113	C	6	9	8	ATCGGC	NC_007651			-1	output			INS
B. thailandensis	Monoculture replicate 3										waaF/BTH_RS15555	intergenic (-84/+44)	lipopolysaccharide heptosyltransferase II/zinc-finger domain-containing protein	</<			waaF		BTH_RS15550/BTH_RS15555			BTH_RS15550	snp_intergenic		G		757464	757464	757464	C					NC_007651		intergenic	-1	output			SNP
B. thailandensis	Monoculture replicate 3										waaF/BTH_RS15555	intergenic (-88/+40)	lipopolysaccharide heptosyltransferase II/zinc-finger domain-containing protein	</<			waaF		BTH_RS15550/BTH_RS15555			BTH_RS15550	snp_intergenic		G		757468	757468	757468	C					NC_007651		intergenic	-1	output			SNP
B. thailandensis	Monoculture replicate 4										BTH_RS10750/BTH_RS10755	intergenic (-143/-13)	GNAT family N-acetyltransferase/GntR family transcriptional regulator	</>			BTH_RS10750		BTH_RS10750/BTH_RS10755			BTH_RS10750	snp_intergenic		A		2581752	2581752	2581752					G	NC_007650		intergenic	-1	output			SNP
B. thailandensis	Monoculture replicate 4										mnmE/BTH_RS28660	intergenic (-281/-58)	tRNA uridine-5-carboxymethylaminomethyl(34) synthesis GTPase MnmE/transcriptional regulator	</>					BTH_RS28655/BTH_RS28660				snp_intergenic		A		3686634	3686634	3686634					G	NC_007651		intergenic	-1	output			SNP
B. thailandensis	Monoculture replicate 5										BTH_RS06600/BTH_RS06605	intergenic (-453/-72)	amidohydrolase family protein/efflux RND transporter periplasmic adaptor subunit	</>					BTH_RS06600/BTH_RS06605				snp_intergenic		A		1539855	1539855	1539855	T					NC_007650		intergenic	-1	output			SNP
B. thailandensis	Monoculture replicate 5										fliH	coding (77-122/681 nt)	flagellar assembly protein FliH	<	fliH				BTH_RS13210	BTH_RS13210			small_indel				232548	232593	232548	46-bp					NC_007651	46		-1	output			DEL
B. thailandensis	Monoculture replicate 5										BTH_RS18425/BTH_RS18430	intergenic (-213/-254)	MFS transporter/LysR substrate-binding domain-containing protein	</>					BTH_RS18425/BTH_RS18430				large_deletion				1371337	1371387	1371337	51-bp					NC_007651	51		-1	output			DEL
