# Supplementary material for: A coevolution experiment between Flavobacterium johnsoniae and Burkholderia thailandensis reveals parallel mutations that reduce antibiotic susceptibility
Source: Microbiology (Reading). 2023 Feb 1;169(2):001267. doi: 10.1099/mic.0.001267 (PMC10197871; doi:10.1099/mic.0.001267)
Supplement: Supplementary material 3 [file mic-169-1267-s003.xlsx]

## Sheet: Sheet1
Organism	Strain	Replicate	File	% reads Q>30	reads	% mapped	Coverage (replicon 1)	Coverage (replicon 2)
Burkholderia thailandensis	Ancestor	0	Burk_anc_S87_R1_001_paired	99.6	1782341	99.9
Burkholderia thailandensis	Ancestor	0	Burk_anc_S87_R1_001_unpaired	92.9	101358	99.8
Burkholderia thailandensis	Ancestor	0	Burk_anc_S87_R2_001_paired	99.1	1781191	95.4	78.4	87.2
Burkholderia thailandensis	Coevolved	1	Burk_coevo_R1_S93_R1_001_paired	99.6	1456068	99.9
Burkholderia thailandensis	Coevolved	1	Burk_coevo_R1_S93_R1_001_unpaired	93.7	113336	99.8
Burkholderia thailandensis	Coevolved	1	Burk_coevo_R1_S93_R2_001_paired	98.8	1454980	95.2	57	61
Burkholderia thailandensis	Coevolved	2	Burk_coevo_R2_S94_R1_001_paired	99.6	1171980	99.9
Burkholderia thailandensis	Coevolved	2	Burk_coevo_R2_S94_R1_001_unpaired	93.7	90937	99.8
Burkholderia thailandensis	Coevolved	2	Burk_coevo_R2_S94_R2_001_paired	98.8	1171047	95.6	53.7	56.3
Burkholderia thailandensis	Coevolved	3	Burk_coevo_R3_S95_R1_001_paired	99.6	1203099	99.9
Burkholderia thailandensis	Coevolved	3	Burk_coevo_R3_S95_R1_001_unpaired	94	100148	99.8
Burkholderia thailandensis	Coevolved	3	Burk_coevo_R3_S95_R2_001_paired	98.8	1201991	96.4	55.9	63.6
Burkholderia thailandensis	Coevolved	4	Burk_coevo_R4_S96_R1_001_paired	99.6	10181397	99.9
Burkholderia thailandensis	Coevolved	4	Burk_coevo_R4_S96_R1_001_unpaired	93.8	84656	99.8
Burkholderia thailandensis	Coevolved	4	Burk_coevo_R4_S96_R2_001_paired	98.8	1080524	94.2	70.5	79.6
Burkholderia thailandensis	Coevolved	5	Burk_coevo_R5_S97_R1_001_paired	99.6	1517293	99.9
Burkholderia thailandensis	Coevolved	5	Burk_coevo_R5_S97_R1_001_unpaired	93	102422	99.8
Burkholderia thailandensis	Coevolved	5	Burk_coevo_R5_S97_R2_001_paired	99	1516104	95.6	61.8	77.6
Burkholderia thailandensis	Monoculture evolved	1	Burk_mono_R1_S88_R1_001_paired	99.6	1240546	99.9
Burkholderia thailandensis	Monoculture evolved	1	Burk_mono_R1_S88_R1_001_unpaired	93.5	87509	99.8
Burkholderia thailandensis	Monoculture evolved	1	Burk_mono_R1_S88_R2_001_paired	98.9	1239531	95.3	71.2	72.3
Burkholderia thailandensis	Monoculture evolved	2	Burk_mono_R2_S89_R1_001_paired	99.6	1141925	99.3
Burkholderia thailandensis	Monoculture evolved	2	Burk_mono_R2_S89_R1_001_unpaired	93.9	89352	99.5
Burkholderia thailandensis	Monoculture evolved	2	Burk_mono_R2_S89_R2_001_paired	98.8	1140884	95.9	55	60.5
Burkholderia thailandensis	Monoculture evolved	3	Burk_mono_R3_S90_R1_001_paired	99.6	1239128	99.9
Burkholderia thailandensis	Monoculture evolved	3	Burk_mono_R3_S90_R1_001_unpaired	93.5	87335	99.8
Burkholderia thailandensis	Monoculture evolved	3	Burk_mono_R3_S90_R2_001_paired	98.9	1238229	95.3	58.3	53.4
Burkholderia thailandensis	Monoculture evolved	4	Burk_mono_R4_S91_R1_001_paired	99.6	1533822	99.9
Burkholderia thailandensis	Monoculture evolved	4	Burk_mono_R4_S91_R1_001_unpaired	93.8	117734	99.8
Burkholderia thailandensis	Monoculture evolved	4	Burk_mono_R4_S91_R2_001_paired	98.8	1532619	96.1	53.3	51.2
Burkholderia thailandensis	Monoculture evolved	5	Burk_mono_R5_S92_R1_001_paired	99.6	1518053	99.9
Burkholderia thailandensis	Monoculture evolved	5	Burk_mono_R5_S92_R1_001_unpaired	93.8	113007	99.8
Burkholderia thailandensis	Monoculture evolved	5	Burk_mono_R5_S92_R2_001_paired	98.9	1516767	98	67.1	74.9
Flavobacterium johnsoniae	Ancestor	0	Fj_anc_S47_R1_001_paired	99.7	1086306	99.9
Flavobacterium johnsoniae	Ancestor	0	Fj_anc_S47_R1_001_unpaired	94.4	207587	99.7
Flavobacterium johnsoniae	Ancestor	0	Fj_anc_S47_R2_001_paired	99.1	1085767	99.9	49.3
Flavobacterium johnsoniae	Coevolved	1	Fj_co1_S48_R1_001_paired	99.8	844209	99.9
Flavobacterium johnsoniae	Coevolved	1	Fj_co1_S48_R1_001_unpaired	94.7	164471	99.8
Flavobacterium johnsoniae	Coevolved	1	Fj_co1_S48_R2_001_paired	99	843838	99.9	38.6
Flavobacterium johnsoniae	Coevolved	2	Fj_co2_S49_R1_001_paired	99.7	1187836	99.9
Flavobacterium johnsoniae	Coevolved	2	Fj_co2_S49_R1_001_unpaired	94.4	169960	99.7
Flavobacterium johnsoniae	Coevolved	2	Fj_co2_S49_R2_001_paired	99.3	1187195	99.9	47.2
Flavobacterium johnsoniae	Coevolved	3	Fj_co3_S50_R1_001_paired	99.7	989588	99.9
Flavobacterium johnsoniae	Coevolved	3	Fj_co3_S50_R1_001_unpaired	94.5	142475	99.8
Flavobacterium johnsoniae	Coevolved	3	Fj_co3_S50_R2_001_paired	99.3	989036	99.9	43.8
Flavobacterium johnsoniae	Coevolved	4	Fj_co4_S51_R1_001_paired	99.7	948034	99.9
Flavobacterium johnsoniae	Coevolved	4	Fj_co4_S51_R1_001_unpaired	94.1	136839	99.7
Flavobacterium johnsoniae	Coevolved	4	Fj_co4_S51_R2_001_paired	99.3	947580	99.9	42.1
Flavobacterium johnsoniae	Coevolved	5	Fj_co5_S52_R1_001_paired	99.5	864002	99.9
Flavobacterium johnsoniae	Coevolved	5	Fj_co5_S52_R1_001_unpaired	93.7	108985	99.6
Flavobacterium johnsoniae	Coevolved	5	Fj_co5_S52_R2_001_paired	99.2	863565	99.9	38.4
Flavobacterium johnsoniae	Monoculture evolved	1	Fj_mc1_S53_R1_001_paired	99.6	930277	99.9
Flavobacterium johnsoniae	Monoculture evolved	1	Fj_mc1_S53_R1_001_unpaired	93.8	115078	99.8
Flavobacterium johnsoniae	Monoculture evolved	1	Fj_mc1_S53_R2_001_paired	99.3	929848	99.9	41.2
Flavobacterium johnsoniae	Monoculture evolved	2	Fj_mc2_S54_R1_001_paired	99.7	1126329	99.9
Flavobacterium johnsoniae	Monoculture evolved	2	Fj_mc2_S54_R1_001_unpaired	93.9	151560	99.7
Flavobacterium johnsoniae	Monoculture evolved	2	Fj_mc2_S54_R2_001_paired	99.3	1125752	99.9	50.3
Flavobacterium johnsoniae	Monoculture evolved	3	Fj_mc3_S55_R1_001_paired	99.7	1167708	99.9
Flavobacterium johnsoniae	Monoculture evolved	3	Fj_mc3_S55_R1_001_unpaired	94	150160	99.7
Flavobacterium johnsoniae	Monoculture evolved	3	Fj_mc3_S55_R2_001_paired	99.3	1167069	99.9	51.2
Flavobacterium johnsoniae	Monoculture evolved	4	Fj_mc4_S56_R1_001_paired	99.7	611216	99.9
Flavobacterium johnsoniae	Monoculture evolved	4	Fj_mc4_S56_R1_001_unpaired	94.4	87941	99.7
Flavobacterium johnsoniae	Monoculture evolved	4	Fj_mc4_S56_R2_001_paired	99.3	610912	99.9	27.6
Flavobacterium johnsoniae	Monoculture evolved	5	Fj_mc5_S57_R1_001_paired	99.7	648699	99.9
Flavobacterium johnsoniae	Monoculture evolved	5	Fj_mc5_S57_R1_001_unpaired	94.2	82410	99.8
Flavobacterium johnsoniae	Monoculture evolved	5	Fj_mc5_S57_R2_001_paired	99.4	648407	99.9	29.1
Flavobacterium johnsoniae	tolc_33bp_recombinant	0	Flavo_33bp_eng_S98_R1_001_paired	99.7	1360293	100
Flavobacterium johnsoniae	tolc_33bp_recombinant	0	Flavo_33bp_eng_S98_R1_001_unpaired	88.4	45693	99.9
Flavobacterium johnsoniae	tolc_33bp_recombinant	0	Flavo_33bp_eng_S98_R2_001_paired	99.3	1359576	97.2	66.4
